# Supplementary material for: Acidity Quantification and Structure Analysis of Amide-AlCl3 Liquid Coordination Complexes for C4 Alkylation Catalysis
Source: Molecules. 2023 Nov 30;28(23):7857. doi: 10.3390/molecules28237857 (PMC10708379; doi:10.3390/molecules28237857)
Supplement: Supplementary file 1 [file molecules-28-07857-s001.zip]

Archive with 1 entries (1 files):
- molecules-2715449-supplementary.pdf
